# Supplementary material for: Characterization of high-molecular weight by-products in the production of a trivalent bispecific 2+1 heterodimeric antibody
Source: MAbs. 2023 Feb 17;15(1):2175312. doi: 10.1080/19420862.2023.2175312 (PMC9980510; doi:10.1080/19420862.2023.2175312)
Supplement: Supplemental Material [file KMAB_A_2175312_SM8178.zip]

Archive with 2 entries (2 files):
- MAbs Characterization of high molecular weight by products SI Revision 229613511.docx
- MAbs Characterization of high molecular weight by products suppl tables Revision 229613511.xlsx
