# Supplementary material for: Characterization of high-molecular weight by-products in the production of a trivalent bispecific 2+1 heterodimeric antibody
Source: MAbs. 2023 Feb 17;15(1):2175312. doi: 10.1080/19420862.2023.2175312 (PMC9980510; doi:10.1080/19420862.2023.2175312)
Supplement: Supplemental Material [file KMAB_A_2175312_SM8178.zip › MAbs Characterization of high molecular weight by products suppl tables Revision 229613511.xlsx]

## Sheet: Suppl. Table 1
Supplementary Table 1: potency of spiked-in tetravalent control into the product control
Percentage tetravalent control	Percentage product control	Relative potency (%)
0	100	101
1	99	102
2.5	97.5	96
5	95	106
10	90	109
40	60	117

## Sheet: Suppl. Table 2
Supplementary Table 2: relative abundances of modifications identified in reducing peptide mapping and peptides counted with cysteine modifications in non-reduced peptide mapping
Relative abundances of modifications identified in reducing peptide mapping
Relative amounts (%)	Peptide (#AA)	2+1 CrossMAb Product	HMW1	Tetravalent Control		HexNAc	Hex	Fuc	NeuAc
Signal peptide	N/A	8.1	18.7	7.5		N/A	N/A	N/A	N/A
C-terminal lysine addition	41-63	0.7	3.5	49.9		N/A	N/A	N/A	N/A
C-terminal proline amidation	41-63	4.6	13.5	0.2		N/A	N/A	N/A	N/A
Fc glycan G0	24-46	1	0.7	2.5		4	3	0	0
Fc glycan G0F	24-46	53.3	36.4	4		4	3	1	0
Fc glycan G1F	24-46	5	7.3	6.5		4	4	1	0
Fc glycan G2F	24-46	0.3	1.4	14.6		4	5	1	0
Fc glycan G1S1F	24-46	0.5	5.4	0.8		4	4	1	1
Fc glycan G2S1F	24-46	0.2	6	18.9		4	5	1	1
Fc glycan G2S2F	24-46	0.2	8.2	23.1		4	5	1	2
Fc glycan G2S1	24-46	0	0	3.2		4	5	0	1
Fc glycan triG2F	24-46	0	0.1	0.2		5	5	1	0
Fc glycan triG3F	24-46	0	0	0.3		5	6	1	0
Fc glycan G2S2	24-46	0	0.1	4.2		4	5	0	2
Fc glycan triG2S1F	24-46	0	0.5	0.2		5	5	1	1
Fc glycan triG3S1F	24-46	0	0.3	0.8		5	6	1	1
Fc glycan triG2S2F	24-46	0	0.5	0		5	5	1	2
Fc glycan triG3S2F	24-46	0	0.8	1.4		5	6	1	2
Fc glycan triG3S3F	24-46	0	0.5	0.8		5	6	1	3
Peptides counted on knob HC with cysteine modifications in non-reduced peptide mapping
		2+1 CrossMAb Product Repl. 1		2+1 CrossMAb Product Repl. 2		HMW1 Repl. 1		HMW1 Repl. 2		Tetravalent Control Repl. 1		Tetravalent Control Repl. 2
Cysteine mod. Counted	Peptide (#AA)	Cyst.	Glut.	Cyst.	Glut.	Cyst.	Glut.	Cyst.	Glut.	Cyst.	Glut.	Cyst.	Glut.
C95	87-97	0	4	1	3	3	3	3	3	2	5	3	4
C147	137-150	0	2	1	2	2	3	2	4	2	3	2	2
C223	222-253	0	2	0	2	0	3	0	3	0	4	0	2
C332	324-334	0	1	0	1	1	2	1	2	2	2	1	2
C446	443-459	1	2	1	3	3	4	3	5	3	4	2	4
C472 (hinge)	469-492	0	0	0	0	4	6	3	6	0	2	1	1
C475 (hinge)	469-492	0	0	0	0	6	4	6	3	2	0	1	1
C507	502-520	0	2	0	2	1	1	2	1	3	2	2	1
C600 (knob)	591-601	0	0	0	0	6	0	8	0	5	0	7	0
C600 (knob)	591-606	0	3	0	5	11	9	8	8	7	7	8	11
C613	607-616	0	0	0	0	2	4	0	0	2	4	0	0
C671	663-685	0	0	0	0	1	0	0	0	0	0	0	0
Including disulfide bond
C472	469-490 + 464-468	0	0	0	0	0	3	0	0	0	0	0	0
C472	469-492 + 464-468	0	0	0	0	1	6	1	5	1	5	0	5
C475	469-490 + 464-468	0	0	0	0	0	0	0	1	0	0	0	0
C475	469-492 + 464-468	0	0	0	0	1	5	0	7	0	3	0	3

## Sheet: Suppl. Table 3
Supplementary Table 3: all observed and theoretical masses of proteoforms from native ms analysis
2+1 CrossMAb product
Proteoform	Assigned species	Observed deconvoluted mass (Da)	Glycan composition	Notes	Delta mass (Da)	Calculated mass (Da)	HexNAc	Hex	Fuc
1	Product	196612	HexNAc6Hex6Fuc2		194128	2484.31	6	6	2
2	Product	196832	HexNAc7Hex6Fuc2		194144	2687.51	7	6	2
3	Product	197037	HexNAc8Hex6Fuc2		194146	2890.7	8	6	2
4	Product	197206	HexNAc8Hex7Fuc2		194153	3052.76	8	7	2
5	Product	197382	HexNAc8Hex8Fuc2		194167	3214.81	8	8	2
2+1 CrossMAb product (deglycosylated)
Proteoform	Assigned species	Observed deconvoluted mass (Da)	Glycan composition	Notes	Delta mass (Da)	Calculated mass (Da)	HexNAc	Hex	Fuc
1	Product	194147			194147	0	0	0	0
2	Product	194319	Hex1	Glycated	194157	162.053	0	1	0
3	Product	194518	Hex2	Glycated	194194	324.106	0	2	0
HMW2 fraction
Proteoform	Assigned species	Observed deconvoluted mass (Da)	Glycan composition	Notes	Delta mass (Da)	Calculated mass (Da)	HexNAc	Hex	Fuc
1	Product - 2LC	151035	HexNAc6Hex6Fuc2		148551	2484.31	6	6	2
2	Product - 2LC	151253	HexNAc7Hex6Fuc2		148566	2687.51	7	6	2
3	Product - 2LC	151466	HexNAc8Hex6Fuc2		148575	2890.7	8	6	2
4	Product - 2LC	151610	HexNAc8Hex7Fuc2		148557	3052.76	8	7	2
5	Product - 2LC	151784	HexNAc8Hex8Fuc2		148570	3214.81	8	8	2
6	Product	196598	HexNAc6Hex6Fuc2		194113	2484.31	6	6	2
7	Product	196809	HexNAc7Hex6Fuc2		194121	2687.51	7	6	2
8	Product	197030	HexNAc8Hex6Fuc2		194139	2890.7	8	6	2
9	Product	197179	HexNAc8Hex7Fuc2		194127	3052.76	8	7	2
10	Product	197344	HexNAc8Hex8Fuc2		194129	3214.81	8	8	2
11	Dimer	394077	HexNAc16Hex12Fuc4		388295	5781.41	16	12	4
HMW1 fraction (deglycosylated)
Proteoform	Assigned species	Observed deconvoluted mass (Da)	Glycan composition	Notes (or mass shift from prev. peak)	Delta mass (Da)	Calculated mass (Da)	HexNAc	Hex	Fuc
1	Product + LC dimer	239710			239710	0	0	0	0
2	Unknown variant	242434			242434	0	0	0	0
3	Tetravalent variant	242579			242579	0	0	0	0
4	Tetravalent variant	242742	Hex1	Glycated	242742	162.8	0	1	0
5	Tetravalent variant	243286		544 Da mass shift	243286	0	0	0	0
6	Tetravalent variant	243689		+402 Da mass shift	243689	0	0	0	0
7	Tetravalent variant	243841		+152 Da mass shift	243841	0	0	0	0
8	Product	194146			194146	0	0	0	0
9	Product	194281	Hex1	Glycated	194119	162.053	0	1	0
10	Product	194460	Hex2	Glycated	194136	324.106	0	2	0
11	Product - 2LC	148578			148578	0	0	0	0
12	Product - 2LC	148727	Hex1	Glycated	148565	162.053	0	1	0
13	Knob half body	121341			121341	0	0	0	0
14	Knob half body	121468		C-terminal lysine	121468	0	0	0	0
15	Knob half body	121583		Cysteinylation	121583	0	0	0	0
16	Knob half body	121839		+255 Da mass shift	121839	0	0	0	0
17	Knob half body	122100		+261 Da mass shift	122100	0	0	0	0
18	Knob half body	122545		+444 Da mass shift	122545	0	0	0	0
Tetravalent control (deglycosylated)
Proteoform	Assigned species	Observed deconvoluted mass (Da)	Glycan composition	Notes (or mass shift from prev. peak)	Delta mass (Da)	Calculated mass (Da)	HexNAc	Hex	Fuc
1	Tetravalent variant	241660			241660	0	0	0	0
2	Tetravalent variant	241790		+130 Da mass shift	241790	0	0	0	0
3	Tetravalent variant	241941		+150 Da mass shift	241941	0	0	0	0
4	Tetravalent variant	242086		+145 Da mass shift	242086	0	0	0	0
5	Tetravalent variant	242260		+174 Da mass shift	242260	0	0	0	0
6	Tetravalent variant	242704		+444 Da mass shift	242704	0	0	0	0
7	Tetravalent variant	242988		+283 Da mass shift	242988	0	0	0	0
8	Tetravalent variant	243132		+136 Da mass shift	243132	0	0	0	0
9	Tetravalent variant	243311		+179 Da mass shift	243311	0	0	0	0
10	Tetravalent variant	243450		+138 Da mass shift	243450	0	0	0	0
11	Tetravalent variant	243602		+152 Da mass shift	243602	0	0	0	0
12	Tetravalent variant	243748		+145 Da mass shift	243748	0	0	0	0
13	Tetravalent variant	243915		+168 Da mass shift	243915	0	0	0	0
14	Tetravalent variant	244095		+180 Da mass shift	244095	0	0	0	0
15	Tetravalent variant	244715		+619 Da mass shift	244715	0	0	0	0
16	Tetravalent variant	246004		+1289 Da mass shift	246004	0	0	0	0
17	Knob half body	119806			119806	0	0	0	0
18	Knob half body	119941		+136 Da mass shift	119941	0	0	0	0
19	Knob half body	121318		+376 Da mass shift	121318	0	0	0	0
20	Knob half body	121467		+149 Da mass shift	121467	0	0	0	0
21	Knob half body	121595		C-terminal lysine	121595	0	0	0	0
22	Knob half body	121779		+185 Da mass shift	121779	0	0	0	0
23	Knob half body	121994		+215 Da mass shift	121994	0	0	0	0
24	Knob half body	122129		+135 Da mass shift	122129	0	0	0	0
25	Knob half body	122728		+598 Da mass shift	122728	0	0	0	0
